# Supplementary material for: J-Shaped Relationship of Serum Uric Acid with Unfavorable Short-Term Outcomes among Patients with Acute Ischemic Stroke
Source: Biomedicines. 2022 Sep 4;10(9):2185. doi: 10.3390/biomedicines10092185 (PMC9496357; doi:10.3390/biomedicines10092185)
Supplement: Supplementary file 1 [file biomedicines-10-02185-s001.zip]

Archive with 1 entries (1 files):
- biomedicines-1877652-supplementary.pdf
